# Supplementary material for: Resource use by individual Drosophila suzukii reveals a flexible preference for oviposition into healthy fruits
Source: Sci Rep. 2020 Feb 21;10:3132. doi: 10.1038/s41598-020-59595-y (PMC7035383; doi:10.1038/s41598-020-59595-y)
Supplement: Supplementary file 2 — Supplementary raw data [file 41598_2020_59595_MOESM2_ESM.xlsx]

## Sheet: Experiment 1
number blueberries	eggs in wounded fruits	eggs in fermenting fruits	eggs in healthy fruits
3	0	2	2
3	4	6	2
3	0	9	7
3	9	4	3
3	6	7	7
3	0	0	3
3	2	5	11
3	0	1	16
3	2	0	14
9	8	16	18
9	6	9	10
9	1	3	12
9	2	8	6
9	1	11	6
9	1	2	13
9	1	2	30
9	5	4	14
9	3	11	19
18	3	6	6
18	5	7	15
18	1	19	3
18	0	8	16
18	5	6	12
18	11	9	25
18	0	2	38
18	5	7	27
18	10	4	6
18	6	12	25
30	4	5	17
30	0	7	9
30	3	4	26
30	16	5	29
30	4	6	17
30	3	3	10
30	9	14	3
30	20	14	14
30	33	6	1
30	2	1	27

## Sheet: Experiment 2
proportion healthy fruits	eggs in healthy fruits	eggs in wounded fruits
0.5	32	22
0.5	6	9
0.5	19	14
0.5	23	8
0.5	17	1
0.5	19	4
0.5	17	7
0.333333	13	6
0.333333	4	33
0.333333	10	12
0.333333	14	12
0.333333	7	12
0.333333	9	18
0.333333	9	21
0.333333	21	18
0.333333	12	10
0.333333	17	11
0.166667	5	9
0.166667	0	30
0.166667	13	31
0.166667	14	23
0.166667	0	14
0.166667	3	34
0.166667	8	32
0.166667	1	28
0.166667	3	20
0.166667	11	25

## Sheet: Experiment 3 weight, devtime
blueberry treatment	number of eggs	fruit weight	eggs per g fruit weight	mean fly weight	sex	median development time
healthy	1	3.49	0.29	NA	m	NA
healthy	1	3.49	0.29	NA	f	NA
healthy	1	2.49	0.4	0.266	m	11
healthy	1	2.49	0.4	NA	f	NA
healthy	1	2.32	0.43	NA	m	NA
healthy	1	2.32	0.43	0.489	f	NA
healthy	1	2.01	0.5	NA	m	NA
healthy	1	2.01	0.5	NA	f	NA
healthy	1	1.91	0.52	NA	m	NA
healthy	1	1.91	0.52	0.333	f	12
healthy	1	1.9	0.53	NA	m	NA
healthy	1	1.9	0.53	NA	f	NA
healthy	1	1.86	0.54	NA	m	NA
healthy	1	1.86	0.54	NA	f	NA
healthy	1	1.81	0.55	NA	m	NA
healthy	1	1.81	0.55	NA	f	NA
healthy	1	1.75	0.57	NA	m	NA
healthy	1	1.75	0.57	NA	f	NA
healthy	1	1.71	0.58	0.349	m	11
healthy	1	1.71	0.58	NA	f	NA
wounded	1	1.682	0.59	0.536	f	11
wounded	1	1.682	0.59	NA	m	NA
healthy	1	1.7	0.59	NA	m	NA
healthy	1	1.7	0.59	NA	m	NA
healthy	1	1.7	0.59	NA	f	NA
healthy	1	1.7	0.59	NA	f	NA
healthy	1	1.67	0.6	NA	m	NA
healthy	1	1.66	0.6	NA	m	NA
healthy	1	1.67	0.6	NA	f	NA
healthy	1	1.66	0.6	NA	f	NA
healthy	1	1.61	0.62	NA	m	NA
healthy	1	1.61	0.62	0.397	f	11
healthy	1	1.57	0.64	NA	m	NA
healthy	1	1.57	0.64	0.364	f	20
healthy	1	0.15	0.65	0.241	m	10
healthy	1	1.55	0.65	NA	m	NA
healthy	1	0.15	0.65	NA	f	NA
healthy	1	1.55	0.65	NA	f	NA
wounded	1	1.519	0.66	0.354	f	11
wounded	1	1.519	0.66	NA	m	NA
healthy	1	1.5	0.67	NA	m	NA
healthy	1	0.15	0.67	NA	m	NA
healthy	1	1.5	0.67	0.335	f	10
healthy	1	0.15	0.67	NA	f	NA
healthy	1	1.44	0.69	NA	m	NA
healthy	1	1.44	0.69	NA	m	NA
healthy	1	1.44	0.69	NA	m	NA
healthy	1	1.44	0.69	NA	f	NA
healthy	1	1.44	0.69	NA	f	NA
healthy	1	1.44	0.69	NA	f	NA
wounded	1	1.43	0.7	NA	f	NA
wounded	1	1.43	0.7	0.308	m	12
healthy	1	1.44	0.7	NA	m	NA
healthy	1	1.44	0.7	NA	f	NA
healthy	1	1.38	0.72	NA	m	NA
healthy	1	1.38	0.72	NA	f	NA
healthy	1	1.37	0.73	0.213	m	12
healthy	1	1.37	0.73	NA	f	NA
healthy	1	1.34	0.74	0.242	m	14.5
healthy	1	1.35	0.74	NA	m	NA
healthy	1	1.34	0.74	NA	f	NA
healthy	1	1.35	0.74	NA	f	NA
healthy	1	1.34	0.75	NA	m	NA
healthy	1	1.34	0.75	0.355	f	15
healthy	1	1.3	0.77	NA	m	NA
healthy	1	1.3	0.77	NA	f	NA
healthy	1	1.25	0.8	NA	m	NA
healthy	1	1.26	0.8	NA	m	NA
healthy	1	1.25	0.8	0.504	f	12
healthy	1	1.26	0.8	NA	f	NA
wounded	1	1.23	0.81	NA	f	NA
wounded	1	1.23	0.81	NA	m	NA
healthy	1	1.24	0.81	NA	m	NA
healthy	1	1.24	0.81	NA	f	NA
healthy	1	1.21	0.82	NA	m	NA
healthy	1	1.21	0.82	NA	m	NA
healthy	1	1.21	0.82	0.179	f	12
healthy	1	1.21	0.82	NA	f	NA
healthy	1	1.2	0.83	NA	m	NA
healthy	1	1.2	0.83	0.317	m	10
healthy	1	1.2	0.83	NA	f	NA
healthy	1	1.2	0.83	NA	f	NA
healthy	1	1.17	0.85	0.285	m	11
healthy	1	1.18	0.85	NA	m	NA
healthy	1	1.17	0.85	NA	f	NA
healthy	1	1.18	0.85	NA	f	NA
wounded	1	1.164	0.86	NA	f	NA
wounded	1	1.164	0.86	NA	m	NA
healthy	1	1.14	0.87	NA	m	NA
healthy	1	1.14	0.87	0.187	f	14
healthy	1	1.14	0.88	NA	m	NA
healthy	1	1.14	0.88	NA	f	NA
healthy	1	1.11	0.9	0.277	m	NA
healthy	1	1.11	0.9	NA	f	NA
healthy	1	1.09	0.92	NA	m	NA
healthy	1	1.09	0.92	0.26	f	15
wounded	1	1.058	0.95	NA	f	NA
wounded	1	1.058	0.95	0.28	m	12
healthy	1	1.04	0.96	NA	m	NA
healthy	1	1.04	0.96	NA	f	NA
healthy	1	1	1	NA	m	NA
healthy	1	1	1	NA	f	NA
healthy	1	0.99	1.01	NA	m	NA
healthy	1	0.99	1.01	NA	f	NA
healthy	1	0.98	1.02	0.231	m	12
healthy	1	0.98	1.02	NA	f	NA
healthy	1	0.95	1.05	0.11	m	17
healthy	1	0.95	1.05	NA	f	NA
healthy	1	0.94	1.06	NA	m	NA
healthy	1	0.94	1.06	0.21	f	NA
healthy	1	0.9	1.11	NA	m	NA
healthy	1	0.9	1.11	NA	f	NA
healthy	1	0.86	1.16	NA	m	NA
healthy	1	0.86	1.16	NA	f	NA
healthy	1	0.84	1.19	NA	m	NA
healthy	1	0.84	1.19	NA	f	NA
wounded	1	0.835	1.2	NA	f	NA
wounded	1	0.835	1.2	NA	m	NA
healthy	1	0.68	1.47	0.224	m	NA
healthy	1	0.68	1.47	NA	f	NA
healthy	2	0.21	0.94	NA	m	NA
healthy	2	0.21	0.94	NA	f	NA
healthy	2	2.09	0.96	NA	m	NA
healthy	2	2.09	0.96	NA	f	NA
healthy	2	1.86	1.07	0.302	m	12
healthy	2	1.86	1.07	NA	f	NA
healthy	2	1.76	1.13	0.093	m	13
healthy	2	1.76	1.13	NA	f	NA
healthy	2	1.69	1.18	0.414	m	11
healthy	2	1.69	1.18	NA	f	NA
healthy	2	1.67	1.2	NA	m	NA
healthy	2	1.67	1.2	NA	f	NA
healthy	2	1.64	1.22	0.39	m	10
healthy	2	1.64	1.22	NA	f	NA
healthy	2	1.58	1.26	NA	m	NA
healthy	2	1.58	1.26	NA	f	NA
healthy	2	0.16	1.27	NA	m	NA
healthy	2	0.16	1.27	NA	f	NA
wounded	2	1.502	1.33	NA	f	NA
wounded	2	1.502	1.33	0.392	m	14
healthy	2	1.47	1.36	NA	m	NA
healthy	2	1.47	1.36	NA	f	NA
wounded	2	1.455	1.37	NA	f	NA
wounded	2	1.455	1.37	NA	m	NA
healthy	2	1.42	1.4	NA	m	NA
healthy	2	1.42	1.4	0.313	f	16
healthy	2	1.37	1.46	0.206	m	15
healthy	2	1.37	1.46	0.185	f	13
wounded	2	1.365	1.47	NA	f	NA
wounded	2	1.36	1.47	0.458	f	11
wounded	2	1.365	1.47	NA	m	NA
wounded	2	1.36	1.47	NA	m	NA
healthy	2	1.35	1.48	NA	m	NA
healthy	2	1.35	1.48	0.371	f	NA
healthy	2	1.3	1.54	0.359	m	11
healthy	2	1.3	1.54	NA	f	NA
healthy	2	1.28	1.56	NA	m	NA
healthy	2	1.28	1.56	0.235	f	14
healthy	2	1.26	1.59	NA	m	NA
healthy	2	1.26	1.59	0.482	f	NA
healthy	2	1.24	1.62	0.274	m	NA
healthy	2	1.24	1.62	NA	f	10
wounded	2	1.228	1.63	NA	f	NA
wounded	2	1.228	1.63	0.259	m	12
healthy	2	1.23	1.63	NA	m	NA
healthy	2	1.23	1.63	0.279	f	11.5
healthy	2	1.22	1.64	0.294	m	NA
healthy	2	1.22	1.64	NA	f	NA
wounded	2	1.211	1.65	0.335	f	12.5
wounded	2	1.211	1.65	NA	m	NA
wounded	2	1.194	1.68	0.576	f	13
wounded	2	1.194	1.68	NA	m	NA
healthy	2	1.16	1.72	0.376	m	NA
healthy	2	1.16	1.72	0.574	f	NA
healthy	2	1.13	1.77	NA	m	NA
healthy	2	1.13	1.77	0.243	m	NA
healthy	2	1.13	1.77	0.424	f	NA
healthy	2	1.13	1.77	0.392	f	NA
healthy	2	1.12	1.79	0.104	m	18
healthy	2	1.12	1.79	NA	m	NA
healthy	2	1.12	1.79	NA	f	NA
healthy	2	1.12	1.79	0.452	f	NA
wounded	2	1.095	1.83	0.519	f	12
wounded	2	1.095	1.83	0.395	m	13
healthy	2	1.06	1.89	NA	m	NA
healthy	2	1.06	1.89	0.342	f	17
healthy	2	1.02	1.96	NA	m	NA
healthy	2	1.02	1.96	NA	f	NA
wounded	2	0.995	2.01	0.412	f	11
wounded	2	0.995	2.01	0.319	m	12
healthy	2	0.98	2.05	0.21	m	17
healthy	2	0.98	2.05	NA	f	NA
healthy	2	0.91	2.19	NA	m	NA
healthy	2	0.91	2.19	NA	f	NA
wounded	2	0.834	2.4	NA	f	NA
wounded	2	0.834	2.4	0.31	m	12
healthy	2	0.76	2.64	NA	m	NA
healthy	2	0.76	2.64	0.329	f	10
healthy	2	0.63	3.19	NA	m	NA
healthy	2	0.63	3.19	0.346	f	11
healthy	2	0.55	3.63	NA	m	NA
healthy	2	0.55	3.63	0.158	f	15
healthy	3	2.2	1.36	NA	m	NA
healthy	3	2.2	1.36	0.532	f	NA
healthy	3	0.21	1.45	0.186	m	13
healthy	3	0.21	1.45	NA	f	NA
healthy	3	1.65	1.82	0.317	m	10
healthy	3	1.65	1.82	0.35	f	13
healthy	3	1.62	1.85	0.198	m	NA
healthy	3	1.62	1.85	NA	f	NA
healthy	3	1.59	1.88	NA	m	NA
healthy	3	1.59	1.88	NA	f	NA
wounded	3	1.576	1.9	NA	f	13
wounded	3	1.576	1.9	NA	m	NA
healthy	3	1.58	1.9	NA	m	NA
healthy	3	1.58	1.9	0.284	f	NA
wounded	3	1.465	2.05	NA	f	NA
wounded	3	1.465	2.05	0.323	m	12
healthy	3	1.44	2.09	NA	m	NA
healthy	3	1.44	2.09	0.469	f	15.5
healthy	3	0.14	2.14	NA	m	NA
healthy	3	0.14	2.14	0.262	f	11
healthy	3	1.36	2.2	0.275	m	11
healthy	3	1.36	2.2	0.305	f	16.5
healthy	3	1.34	2.24	NA	m	NA
healthy	3	1.34	2.24	0.323	f	11
healthy	3	1.29	2.32	NA	m	NA
healthy	3	1.29	2.32	NA	f	NA
healthy	3	1.25	2.4	0.267	m	NA
healthy	3	1.25	2.4	NA	f	NA
wounded	3	1.242	2.42	NA	f	NA
wounded	3	1.242	2.42	0.416	m	12
healthy	3	1.2	2.49	0.257	m	NA
healthy	3	1.2	2.49	NA	f	NA
wounded	3	1.095	2.74	0.454	f	12
wounded	3	1.095	2.74	NA	m	NA
healthy	3	1.03	2.91	NA	m	NA
healthy	3	1.03	2.91	0.434	f	NA
wounded	3	1.016	2.95	NA	f	NA
wounded	3	1.016	2.95	0.311	m	13
wounded	3	0.903	3.32	0.476	f	12
wounded	3	0.903	3.32	NA	m	NA
wounded	3	0.892	3.36	0.418	f	12
wounded	3	0.892	3.36	NA	m	NA
wounded	3	0.803	3.74	0.327	f	13
wounded	3	0.803	3.74	NA	m	NA
wounded	3	0.579	5.18	NA	f	NA
wounded	3	0.579	5.18	0.309	m	14
healthy	4	0.25	1.62	NA	m	NA
healthy	4	0.25	1.62	0.434	f	12
healthy	4	2.35	1.71	0.254	m	16
healthy	4	2.35	1.71	0.407	f	14
healthy	4	2.3	1.74	NA	m	NA
healthy	4	2.3	1.74	0.542	f	10
healthy	4	2.22	1.8	NA	m	NA
healthy	4	2.22	1.8	NA	f	NA
healthy	4	1.85	2.16	NA	m	NA
healthy	4	1.85	2.16	NA	f	NA
healthy	4	1.7	2.36	NA	m	NA
healthy	4	1.7	2.36	0.355	f	12
healthy	4	0.16	2.47	NA	m	NA
healthy	4	0.16	2.47	NA	f	NA
healthy	4	1.52	2.64	NA	m	13
healthy	4	1.52	2.64	0.204	f	16.5
healthy	4	1.47	2.72	0.282	m	NA
healthy	4	1.47	2.72	0.559	f	NA
healthy	4	1.44	2.77	0.286	m	NA
healthy	4	1.44	2.77	0.142	f	NA
wounded	4	1.259	3.18	NA	f	NA
wounded	4	1.259	3.18	NA	m	NA
healthy	4	0.13	3.18	0.263	m	NA
healthy	4	0.13	3.18	NA	f	NA
healthy	4	0.11	3.56	NA	m	NA
healthy	4	0.11	3.56	0.359	f	10
wounded	4	1.107	3.61	NA	f	NA
wounded	4	1.107	3.61	0.325	m	13
wounded	4	1.082	3.7	0.443	f	13
wounded	4	1.082	3.7	NA	m	NA
healthy	4	1.05	3.8	NA	m	NA
healthy	4	1.05	3.8	0.224	f	14
wounded	4	1.038	3.85	0.642	f	12
wounded	4	1.038	3.85	0.318	m	12
healthy	4	1.02	3.94	0.228	m	NA
healthy	4	1.02	3.94	NA	f	NA
wounded	4	1.002	3.99	0.552	f	12
wounded	4	1.002	3.99	0.294	m	13
healthy	4	0.95	4.21	0.134	m	12
healthy	4	0.95	4.21	0.164	f	12.5
healthy	4	0.91	4.37	NA	m	NA
healthy	4	0.91	4.37	0.298	f	NA
healthy	4	0.9	4.45	0.32	m	NA
healthy	4	0.9	4.45	NA	f	NA
healthy	4	0.89	4.5	0.232	m	NA
healthy	4	0.89	4.5	NA	f	NA
healthy	4	0.8	5	NA	m	NA
healthy	4	0.8	5	0.321	f	NA
healthy	4	0.74	5.37	0.12	m	17
healthy	4	0.74	5.37	0.294	f	20
healthy	5	2.95	1.69	0.238	m	11
healthy	5	2.95	1.69	0.288	f	14
wounded	5	1.838	2.72	NA	f	NA
wounded	5	1.838	2.72	0.304	m	13
healthy	5	0.17	2.97	0.325	m	10.5
healthy	5	0.17	2.97	0.49	f	11
wounded	5	1.415	3.53	0.655	f	13
wounded	5	1.415	3.53	0.369	m	12
healthy	5	0.14	3.54	0.228	m	13.5
healthy	5	0.14	3.54	0.324	f	14
healthy	5	1.37	3.66	0.165	m	14
healthy	5	1.37	3.66	0.258	f	14
wounded	5	1.194	4.19	0.376	f	13
wounded	5	1.194	4.19	0.371	m	14
healthy	5	1.18	4.25	NA	m	NA
healthy	5	1.18	4.25	0.347	f	NA
wounded	5	1.17	4.27	0.38	f	15
wounded	5	1.17	4.27	NA	m	NA
wounded	5	1.106	4.52	0.306	f	13
wounded	5	1.106	4.52	0.208	m	14
wounded	5	0.995	5.03	0.337	f	13.5
wounded	5	0.995	5.03	0.266	m	13
wounded	5	0.686	7.29	0.223	f	14
wounded	5	0.686	7.29	NA	m	NA
healthy	5	0.65	7.7	0.321	m	NA
healthy	5	0.65	7.7	NA	f	NA
healthy	6	1.94	3.09	NA	m	NA
healthy	6	1.94	3.09	0.424	f	12
healthy	6	1.75	3.43	0.205	m	14
healthy	6	1.75	3.43	NA	f	NA
healthy	6	1.73	3.47	0.194	m	14
healthy	6	1.73	3.47	0.206	f	16
wounded	6	1.442	4.16	0.449	f	13
wounded	6	1.442	4.16	0.339	m	12.5
wounded	6	1.299	4.62	0.359	f	14
wounded	6	1.299	4.62	0.249	m	13
wounded	6	1.277	4.7	0.392	f	13
wounded	6	1.277	4.7	NA	m	NA
wounded	6	1.155	5.19	0.621	f	14
wounded	6	1.155	5.19	0.28	m	14
wounded	6	1.139	5.27	NA	f	16
wounded	6	1.139	5.27	0.269	m	16
wounded	6	1.011	5.93	0.453	f	14
wounded	6	1.011	5.93	0.315	m	14.5
wounded	6	0.997	6.02	0.319	f	13
wounded	6	0.997	6.02	0.252	m	14
wounded	6	0.782	7.67	0.392	f	14
wounded	6	0.782	7.67	0.279	m	13
wounded	6	0.64	9.38	0.244	f	13
wounded	6	0.64	9.38	NA	m	NA
healthy	7	2.44	2.87	NA	m	NA
healthy	7	2.44	2.87	NA	f	NA
healthy	7	2.05	3.41	0.249	m	NA
healthy	7	2.05	3.41	0.367	f	NA
healthy	7	1.56	4.49	0.249	m	15.5
healthy	7	1.56	4.49	NA	f	NA
wounded	7	1.525	4.59	0.294	f	12
wounded	7	1.525	4.59	0.266	m	12.5
wounded	7	1.318	5.31	NA	f	NA
wounded	7	1.318	5.31	0.298	m	13
wounded	7	1.297	5.4	0.274	f	13
wounded	7	1.297	5.4	NA	m	NA
healthy	7	0.12	5.96	NA	m	NA
healthy	7	0.12	5.96	NA	f	NA
healthy	7	1.16	6.06	0.145	m	13.5
healthy	7	1.16	6.06	0.286	f	12
wounded	7	1.078	6.49	0.382	f	12
wounded	7	1.078	6.49	0.218	m	15
wounded	7	0.99	7.07	0.391	f	13
wounded	7	0.99	7.07	0.269	m	12.5
wounded	7	0.937	7.47	0.394	f	14
wounded	7	0.937	7.47	0.276	m	14
wounded	7	0.745	9.4	0.268	f	15.5
wounded	7	0.745	9.4	0.216	m	14
wounded	7	0.581	12.05	0.308	f	14
wounded	7	0.581	12.05	0.231	m	15
healthy	8	2	3.99	0.146	m	11
healthy	8	2	3.99	0.148	f	15
healthy	8	0.18	4.35	0.229	m	12
healthy	8	0.18	4.35	0.321	f	12
healthy	8	1.29	6.22	0.231	m	14
healthy	8	1.29	6.22	0.477	f	12
wounded	8	1.222	6.55	0.381	f	13
wounded	8	1.222	6.55	0.269	m	12.5
wounded	8	1.042	7.68	0.394	f	14
wounded	8	1.042	7.68	0.289	m	12.5
wounded	8	0.961	8.32	0.411	f	13
wounded	8	0.961	8.32	NA	m	12
wounded	8	0.907	8.82	0.355	f	12
wounded	8	0.907	8.82	0.307	m	12
wounded	8	0.811	9.86	0.371	f	14
wounded	8	0.811	9.86	0.265	m	13.5
wounded	8	0.754	10.61	0.332	f	14
wounded	8	0.754	10.61	0.209	m	13
wounded	8	0.711	11.25	NA	f	NA
wounded	8	0.711	11.25	0.225	m	16
healthy	9	1.54	5.84	0.262	m	NA
healthy	9	1.54	5.84	0.447	f	NA
healthy	9	1.49	6.05	0.334	m	11
healthy	9	1.49	6.05	0.453	f	11.5
wounded	9	1.233	7.3	NA	f	NA
wounded	9	1.233	7.3	0.216	m	14
wounded	9	1.168	7.71	0.371	f	15
wounded	9	1.168	7.71	NA	m	NA
wounded	9	1.079	8.34	0.394	f	14.5
wounded	9	1.079	8.34	0.232	m	15
wounded	9	0.853	10.55	0.399	f	15
wounded	9	0.853	10.55	0.216	m	14
wounded	9	0.848	10.61	0.422	f	13
wounded	9	0.848	10.61	0.283	m	13.5
wounded	9	0.625	14.4	0.283	f	15
wounded	9	0.625	14.4	0.271	m	14
healthy	10	1.47	6.82	0.168	m	10
healthy	10	1.47	6.82	0.314	f	12
healthy	10	1.45	6.87	NA	m	NA
healthy	10	1.45	6.87	0.256	f	15
wounded	10	1.36	7.35	0.37	f	13
wounded	10	1.36	7.35	NA	m	NA
healthy	10	1.32	7.56	0.217	m	12
healthy	10	1.32	7.56	0.185	m	13
healthy	10	1.32	7.56	0.318	f	13.5
healthy	10	1.32	7.56	NA	f	NA
wounded	10	1.279	7.82	0.364	f	13
wounded	10	1.279	7.82	0.305	m	11
wounded	10	0.973	10.28	0.338	f	13
wounded	10	0.973	10.28	0.289	m	14
healthy	10	0.78	12.89	0.195	m	14
healthy	10	0.78	12.89	0.266	f	14.5
wounded	10	0.762	13.12	0.386	f	12
wounded	10	0.762	13.12	0.267	m	14
healthy	11	2.12	5.18	NA	m	NA
healthy	11	2.12	5.18	0.372	f	12.5
healthy	11	1.95	5.64	0.317	m	NA
healthy	11	1.95	5.64	0.309	f	11
wounded	11	1.693	6.5	0.451	f	14
wounded	11	1.693	6.5	0.304	m	13
healthy	11	1.48	7.44	0.222	m	13.5
healthy	11	1.48	7.44	0.331	f	15
wounded	11	1.297	8.48	0.434	f	14
wounded	11	1.297	8.48	0.325	m	13
wounded	11	1.274	8.63	0.505	f	13
wounded	11	1.274	8.63	0.297	m	13
wounded	11	1.179	9.33	0.396	f	14
wounded	11	1.179	9.33	0.298	m	13
wounded	11	0.985	11.17	0.268	f	15
wounded	11	0.985	11.17	0.233	m	14
wounded	11	0.822	13.38	0.281	f	14
wounded	11	0.822	13.38	0.258	m	13
wounded	11	0.689	15.97	0.28	f	15
wounded	11	0.689	15.97	0.199	m	14.5
wounded	11	0.672	16.37	0.291	f	14
wounded	11	0.672	16.37	0.201	m	14
wounded	12	1.62	7.41	0.507	f	13
wounded	12	1.62	7.41	0.322	m	13
wounded	12	1.535	7.82	0.312	f	14
wounded	12	1.535	7.82	0.306	m	14
wounded	12	1.497	8.02	0.408	f	13.5
wounded	12	1.497	8.02	0.29	m	14
wounded	12	1.394	8.61	0.364	f	15
wounded	12	1.394	8.61	0.28	m	15
wounded	12	1.211	9.91	0.213	f	16
wounded	12	1.211	9.91	0.161	m	16.5
healthy	12	1.15	10.41	NA	m	NA
healthy	12	1.15	10.41	NA	f	NA
wounded	12	1.116	10.75	0.285	f	15
wounded	12	1.116	10.75	0.203	m	15
wounded	12	1.047	11.46	0.273	f	15
wounded	12	1.047	11.46	0.199	m	14
wounded	12	1.046	11.47	0.29	f	15
wounded	12	1.046	11.47	0.249	m	13.5
healthy	12	1.04	11.5	0.208	m	12
healthy	12	1.04	11.5	0.202	f	11.5
wounded	12	0.858	13.99	0.186	f	14
wounded	12	0.858	13.99	NA	m	NA
wounded	12	0.855	14.04	0.325	f	15
wounded	12	0.855	14.04	0.206	m	15
healthy	13	2.02	6.44	0.3	m	14
healthy	13	2.02	6.44	NA	f	NA
healthy	13	1.83	7.12	0.226	m	12
healthy	13	1.83	7.12	0.293	f	12.5
healthy	13	1.66	7.81	0.223	m	12.5
healthy	13	1.66	7.81	0.314	f	13.5
healthy	13	1.63	7.97	0.22	m	13
healthy	13	1.63	7.97	0.211	f	10
wounded	13	1.458	8.92	0.51	f	13
wounded	13	1.458	8.92	0.315	m	15
wounded	13	1.338	9.72	0.318	f	14
wounded	13	1.338	9.72	0.241	m	14
wounded	13	1.235	10.53	0.313	f	15
wounded	13	1.235	10.53	0.245	m	16
wounded	13	1.168	11.13	0.328	f	15
wounded	13	1.168	11.13	0.287	m	14
wounded	13	1.137	11.43	0.28	f	15
wounded	13	1.137	11.43	0.209	m	15
wounded	13	1.135	11.45	0.36	f	15
wounded	13	1.135	11.45	0.262	m	15
wounded	13	1.063	12.23	0.307	f	14
wounded	13	1.063	12.23	0.27	m	15
wounded	13	0.744	17.47	0.221	f	14
wounded	13	0.744	17.47	0.212	m	13
wounded	14	1.34	10.45	0.457	f	13
wounded	14	1.34	10.45	0.346	m	13
wounded	14	1.137	12.31	0.308	f	14
wounded	14	1.137	12.31	0.254	m	14.5
wounded	14	1.051	13.32	0.304	f	16
wounded	14	1.051	13.32	0.23	m	14.5
wounded	14	1	14	NA	f	NA
wounded	14	1	14	NA	m	NA
healthy	15	2.62	5.73	0.304	m	12
healthy	15	2.62	5.73	NA	f	NA
wounded	15	1.434	10.46	0.392	f	12
wounded	15	1.434	10.46	0.249	m	12
wounded	15	1.265	11.86	0.261	f	15
wounded	15	1.265	11.86	0.191	m	15
healthy	15	1.2	12.48	0.13	m	15.5
healthy	15	1.2	12.48	0.163	f	13.5
wounded	15	1.08	13.89	0.287	f	15
wounded	15	1.08	13.89	0.174	m	14
wounded	15	1.041	14.41	0.249	f	15
wounded	15	1.041	14.41	0.196	m	14.5
wounded	15	1.011	14.84	0.341	f	14
wounded	15	1.011	14.84	0.237	m	14
wounded	15	0.862	17.4	NA	f	NA
wounded	15	0.862	17.4	NA	m	NA
healthy	16	1.84	8.71	0.252	m	13
healthy	16	1.84	8.71	0.412	f	13
wounded	16	1.567	10.21	0.247	f	15
wounded	16	1.567	10.21	0.228	m	14
wounded	16	1.402	11.41	0.311	f	14
wounded	16	1.402	11.41	0.232	m	14
wounded	16	1.268	12.62	0.211	f	16
wounded	16	1.268	12.62	NA	m	NA
wounded	16	1.205	13.28	0.356	f	14
wounded	16	1.205	13.28	0.255	m	14
wounded	16	1.099	14.56	0.221	f	15
wounded	16	1.099	14.56	0.196	m	14
wounded	16	0.994	16.1	0.231	f	14
wounded	16	0.994	16.1	0.212	m	14
wounded	16	0.963	16.61	0.199	f	17
wounded	16	0.963	16.61	0.169	m	14.5
wounded	16	0.919	17.41	0.235	f	16
wounded	16	0.919	17.41	0.225	m	13
wounded	16	0.83	19.28	0.167	f	17.5
wounded	16	0.83	19.28	0.148	m	15.5
healthy	17	1.6	10.63	NA	m	NA
healthy	17	1.6	10.63	0.533	f	NA
wounded	17	1.375	12.36	0.343	f	16
wounded	17	1.375	12.36	0.25	m	15
wounded	17	0.939	18.1	0.287	f	14.5
wounded	17	0.939	18.1	0.195	m	15
wounded	17	0.871	19.52	NA	f	NA
wounded	17	0.871	19.52	0.195	m	15
healthy	18	1.81	9.97	0.317	m	12
healthy	18	1.81	9.97	0.492	f	12.5
healthy	18	1.66	10.84	0.184	m	13.5
healthy	18	1.66	10.84	0.316	f	13
healthy	18	1.55	11.6	0.28	m	NA
healthy	18	1.55	11.6	NA	f	NA
healthy	18	1.48	12.13	NA	m	NA
healthy	18	1.48	12.13	0.281	f	13.5
healthy	18	1.43	12.56	NA	m	NA
healthy	18	1.43	12.56	NA	f	NA
wounded	18	1.371	13.13	0.217	f	15
wounded	18	1.371	13.13	0.154	m	15
wounded	18	1.041	17.29	0.244	f	15
wounded	18	1.041	17.29	0.209	m	14
wounded	18	0.972	18.52	0.281	f	14
wounded	18	0.972	18.52	0.238	m	13
wounded	19	1.855	10.24	0.396	f	14.5
wounded	19	1.855	10.24	0.272	m	13
healthy	19	1.21	15.71	NA	m	NA
healthy	19	1.21	15.71	NA	f	NA
wounded	19	1.2	15.83	0.183	f	16
wounded	19	1.2	15.83	0.148	m	16
wounded	19	1.157	16.42	0.277	f	14.5
wounded	19	1.157	16.42	0.21	m	15
wounded	19	1.139	16.68	NA	f	NA
wounded	19	1.139	16.68	NA	m	NA
healthy	19	1.11	17.1	0	m	NA
healthy	19	1.11	17.1	NA	f	NA
wounded	19	1.091	17.42	0.18	f	17
wounded	19	1.091	17.42	0.152	m	16
healthy	20	1.19	16.78	0.184	m	12.5
healthy	20	1.19	16.78	0.241	f	13.5
wounded	20	1.075	18.6	0.321	f	13
wounded	20	1.075	18.6	NA	m	NA
healthy	21	2.01	10.44	0.264	m	11.5
healthy	21	2.01	10.44	0.401	f	13
wounded	21	1.69	12.43	0.474	f	13
wounded	21	1.69	12.43	0.306	m	12
healthy	21	1.63	12.86	0.216	m	13.5
healthy	21	1.63	12.86	0.31	f	15
healthy	22	0.19	11.68	0.163	m	13.5
healthy	22	0.19	11.68	0.236	f	15
healthy	22	1.82	12.11	0.143	m	NA
healthy	22	1.82	12.11	0.222	f	NA
wounded	22	1.285	17.12	0.259	f	15
wounded	22	1.285	17.12	NA	m	NA
wounded	22	1.165	18.88	0.206	f	14.5
wounded	22	1.165	18.88	0.165	m	16
healthy	23	1.94	11.88	0.218	m	13.5
healthy	23	1.94	11.88	0.294	f	15.5
wounded	23	1.342	17.14	0.281	f	14
wounded	23	1.342	17.14	0.201	m	13.5
healthy	27	1.87	14.43	0.234	m	12
healthy	27	1.87	14.43	0.3	f	13.5
wounded	28	2.015	13.9	0.355	f	13.5
wounded	28	2.015	13.9	0.285	m	13
wounded	28	1.771	15.81	0.392	f	13
wounded	28	1.771	15.81	0.269	m	13
wounded	29	1.976	14.68	0.362	f	14
wounded	29	1.976	14.68	NA	m	NA
healthy	30	1.87	16.03	0.214	m	13
healthy	30	1.87	16.03	0.286	f	13.5
healthy	35	2.03	17.25	0.239	m	13
healthy	35	2.03	17.25	0.314	f	13

## Sheet: Experiment 3 survival
blueberry treatment	number of eggs	eggs per g fruit weight	males	females
healthy	1	0.29	0	0
healthy	1	0.4	1	0
healthy	1	0.43	0	1
healthy	1	0.5	0	0
healthy	1	0.52	0	1
healthy	1	0.53	0	0
healthy	1	0.54	0	0
healthy	1	0.55	0	0
healthy	1	0.57	0	0
healthy	1	0.58	1	0
wounded	1	0.59	0	1
healthy	1	0.59	0	0
healthy	1	0.59	0	0
healthy	1	0.6	0	0
healthy	1	0.6	0	0
healthy	1	0.62	0	1
healthy	1	0.64	0	1
healthy	1	0.65	1	0
healthy	1	0.65	0	0
wounded	1	0.66	0	1
healthy	1	0.67	0	1
healthy	1	0.67	0	0
healthy	1	0.69	0	0
healthy	1	0.69	0	0
healthy	1	0.69	0	0
wounded	1	0.7	1	0
healthy	1	0.7	0	0
healthy	1	0.72	0	0
healthy	1	0.73	1	0
healthy	1	0.74	1	0
healthy	1	0.74	0	0
healthy	1	0.75	0	1
healthy	1	0.77	0	0
healthy	1	0.8	0	1
healthy	1	0.8	0	0
wounded	1	0.81	0	0
healthy	1	0.81	0	0
healthy	1	0.82	0	1
healthy	1	0.82	0	0
healthy	1	0.83	0	0
healthy	1	0.83	1	0
healthy	1	0.85	1	0
healthy	1	0.85	0	0
wounded	1	0.86	0	0
healthy	1	0.87	0	1
healthy	1	0.88	0	0
healthy	1	0.9	1	0
healthy	1	0.92	0	1
healthy	2	0.94	0	0
wounded	1	0.95	1	0
healthy	1	0.96	0	0
healthy	2	0.96	0	0
healthy	1	1	0	0
healthy	1	1.01	0	0
healthy	1	1.02	1	0
healthy	1	1.05	1	0
healthy	1	1.06	0	1
healthy	2	1.07	1	0
healthy	1	1.11	0	0
healthy	2	1.13	1	0
healthy	1	1.16	0	0
healthy	2	1.18	1	0
healthy	1	1.19	0	0
wounded	1	1.2	1	0
healthy	2	1.2	0	0
healthy	2	1.22	2	0
healthy	2	1.26	0	0
healthy	2	1.27	0	0
wounded	2	1.33	1	0
healthy	2	1.36	0	0
healthy	3	1.36	0	1
wounded	2	1.37	NA	NA
healthy	2	1.4	0	1
healthy	3	1.45	1	0
healthy	2	1.46	1	0
wounded	2	1.47	0	0
wounded	2	1.47	NA	NA
healthy	1	1.47	1	0
healthy	2	1.48	0	1
healthy	2	1.54	1	0
healthy	2	1.56	0	1
healthy	2	1.59	0	1
healthy	4	1.62	0	2
healthy	2	1.62	0	2
healthy	2	1.62	0	1
wounded	2	1.63	1	0
healthy	2	1.64	1	0
wounded	2	1.65	0	2
wounded	2	1.68	0	1
healthy	5	1.69	1	1
healthy	4	1.71	1	1
healthy	2	1.72	1	1
healthy	4	1.74	0	3
healthy	2	1.77	0	1
healthy	2	1.77	1	1
healthy	2	1.79	1	0
healthy	2	1.79	0	1
healthy	4	1.8	0	0
healthy	3	1.82	2	1
wounded	2	1.83	1	1
healthy	3	1.85	1	0
healthy	3	1.88	0	0
healthy	2	1.89	0	1
wounded	3	1.9	NA	NA
healthy	3	1.9	0	2
healthy	2	1.96	0	0
wounded	2	2.01	1	1
healthy	2	2.04	1	0
wounded	3	2.05	2	0
healthy	3	2.09	0	2
healthy	3	2.14	0	1
healthy	4	2.16	0	0
healthy	2	2.19	0	0
healthy	3	2.2	1	2
healthy	3	2.24	0	1
healthy	3	2.32	0	0
healthy	4	2.36	0	2
wounded	2	2.4	1	0
healthy	3	2.4	1	0
wounded	3	2.42	NA	NA
healthy	4	2.47	0	0
healthy	3	2.49	1	0
healthy	2	2.64	0	1
healthy	4	2.64	0	3
wounded	5	2.72	3	0
healthy	4	2.72	1	1
wounded	3	2.74	0	2
healthy	4	2.77	1	1
healthy	7	2.87	0	0
healthy	3	2.92	0	1
wounded	3	2.95	1	0
healthy	5	2.97	1	2
healthy	6	3.09	0	3
wounded	4	3.18	0	0
healthy	4	3.18	1	0
healthy	2	3.19	0	2
wounded	3	3.32	0	2
wounded	3	3.36	0	1
healthy	7	3.41	1	1
healthy	6	3.43	1	0
healthy	6	3.47	3	3
wounded	5	3.53	NA	NA
healthy	5	3.54	1	2
healthy	4	3.56	0	1
wounded	4	3.61	1	0
healthy	2	3.62	0	2
healthy	5	3.65	1	1
wounded	4	3.7	0	1
wounded	3	3.74	0	3
healthy	4	3.8	0	4
wounded	4	3.85	3	1
healthy	4	3.94	1	0
wounded	4	3.99	2	2
healthy	8	3.99	3	2
wounded	6	4.16	2	3
wounded	5	4.19	2	1
healthy	4	4.21	1	2
healthy	5	4.24	0	2
wounded	5	4.27	0	4
healthy	8	4.35	1	3
healthy	4	4.38	0	1
healthy	4	4.45	1	0
healthy	7	4.49	2	0
healthy	4	4.5	3	0
wounded	5	4.52	2	3
wounded	7	4.59	2	1
wounded	6	4.62	3	3
wounded	6	4.7	0	1
healthy	4	5	0	2
wounded	5	5.03	1	2
wounded	3	5.18	1	0
healthy	11	5.18	0	1
wounded	6	5.19	3	1
wounded	6	5.27	NA	NA
wounded	7	5.31	3	0
healthy	4	5.37	1	2
wounded	7	5.4	0	1
healthy	11	5.64	1	1
healthy	15	5.73	2	0
healthy	9	5.84	2	3
wounded	6	5.93	2	2
healthy	7	5.96	0	0
wounded	6	6.02	2	2
healthy	9	6.05	4	2
healthy	7	6.06	1	2
healthy	8	6.23	3	2
healthy	13	6.44	1	0
wounded	7	6.49	4	1
wounded	11	6.5	3	1
wounded	8	6.55	2	3
healthy	10	6.82	3	1
healthy	10	6.87	0	2
wounded	7	7.07	6	1
healthy	13	7.12	5	4
wounded	5	7.29	0	2
wounded	9	7.3	5	0
wounded	10	7.35	0	3
wounded	12	7.41	5	3
healthy	11	7.44	3	3
wounded	7	7.47	4	3
healthy	10	7.56	2	4
healthy	10	7.56	2	0
wounded	6	7.67	1	4
wounded	8	7.68	2	5
healthy	5	7.7	1	0
wounded	9	7.71	0	3
healthy	13	7.81	2	3
wounded	12	7.82	1	2
wounded	10	7.82	2	6
healthy	13	7.97	1	4
wounded	12	8.02	2	6
wounded	8	8.32	1	2
wounded	9	8.34	4	2
wounded	11	8.48	3	3
wounded	12	8.61	3	4
wounded	11	8.63	3	2
healthy	16	8.71	1	5
wounded	8	8.82	4	2
wounded	13	8.92	NA	NA
wounded	11	9.33	NA	NA
wounded	6	9.38	0	2
wounded	7	9.4	1	2
wounded	13	9.72	6	3
wounded	8	9.86	6	1
wounded	12	9.91	4	5
healthy	18	9.97	2	5
wounded	16	10.21	4	9
wounded	19	10.24	4	2
wounded	10	10.28	1	1
healthy	12	10.41	0	0
healthy	21	10.44	4	3
wounded	14	10.45	1	2
wounded	15	10.46	4	3
wounded	13	10.53	3	1
wounded	9	10.55	3	1
wounded	8	10.61	2	1
wounded	9	10.61	4	4
healthy	17	10.63	0	1
wounded	12	10.75	4	3
healthy	18	10.84	2	1
wounded	13	11.13	2	4
wounded	11	11.17	5	3
wounded	8	11.25	3	0
wounded	16	11.41	3	5
wounded	13	11.43	4	5
wounded	13	11.45	3	3
wounded	12	11.46	NA	NA
wounded	12	11.47	6	2
healthy	12	11.51	4	1
healthy	18	11.61	2	0
healthy	22	11.68	5	14
wounded	15	11.86	5	3
healthy	23	11.87	5	5
wounded	7	12.05	3	3
healthy	22	12.11	3	1
healthy	18	12.13	0	2
wounded	13	12.23	1	3
wounded	14	12.31	3	3
wounded	17	12.36	5	5
wounded	21	12.43	2	11
healthy	15	12.48	2	3
healthy	18	12.56	0	0
wounded	16	12.62	1	3
healthy	21	12.86	4	3
healthy	10	12.89	4	3
wounded	10	13.12	6	2
wounded	18	13.13	5	3
wounded	16	13.28	3	4
wounded	14	13.32	NA	NA
wounded	11	13.38	3	5
wounded	15	13.89	5	5
wounded	28	13.9	4	2
wounded	12	13.99	0	2
wounded	14	14	0	0
wounded	12	14.04	6	2
wounded	9	14.4	3	3
wounded	15	14.41	4	3
healthy	27	14.43	2	4
wounded	16	14.56	3	9
wounded	29	14.68	0	9
wounded	15	14.84	4	7
healthy	19	15.7	0	0
wounded	28	15.81	7	4
wounded	19	15.83	8	6
wounded	11	15.97	2	5
healthy	30	16.03	9	5
wounded	16	16.1	7	7
wounded	11	16.37	5	2
wounded	19	16.42	4	4
wounded	16	16.61	8	5
wounded	19	16.68	0	0
healthy	20	16.78	5	11
healthy	19	17.1	1	0
wounded	22	17.12	0	2
wounded	23	17.14	8	7
healthy	35	17.25	15	5
wounded	18	17.29	7	9
wounded	15	17.4	0	0
wounded	16	17.41	3	7
wounded	19	17.42	7	7
wounded	13	17.47	5	4
wounded	17	18.1	1	4
wounded	18	18.52	11	6
wounded	20	18.6	4	2
wounded	22	18.88	6	4
wounded	16	19.28	2	6
wounded	17	19.52	2	1
